# Supplementary material for: Muscle contractile exercise through a belt electrode device prevents myofiber atrophy, muscle contracture, and muscular pain in immobilized rat gastrocnemius muscle
Source: PLoS One. 2022 Sep 23;17(9):e0275175. doi: 10.1371/journal.pone.0275175 (PMC9506634; doi:10.1371/journal.pone.0275175)
Supplement: S1 Data — (XLSX) [file pone.0275175.s001.xlsx]

## Sheet: BW, MWW,RWR
	Body weight																		MWW						RWR
	BL						1W						2W
	g	No	BD	ave	SD		g	No	BD	ave	SD		g	No	BD	ave	SD		mg			ave	SD		mg/g			ave	SD
	Con	1	256	262.286	5.93617		Con	1	280	279.286	5.21901		Con	1	308	296.714	11.5429		Con	1	733	663.229	80.5433		Con	1	2.37987	2.23024	0.202448
		2	262					2	280					2	288					2	627.7					2	2.17951
		3	268					3	282					3	311					3	690.8					3	2.22122
		4	272					4	287					4	306					4	778					4	2.54248
		5	260					5	272					5	283					5	534.2					5	1.88763
		6	256					6	273					6	286					6	616.2					6	2.15455
		7	262					7	281					7	295					7	662.7					7	2.24644
	Im	1	252	263.444	10.4177		Im	1	240	242.222	16.231		Im	1	243	245.778	13.5165		Im	1	420.4	407.211	47.4235		Im	1	1.73004	1.65489	0.149197
		2	248					2	226					2	227					2	351.4					2	1.54802
		3	268					3	245					3	257					3	387					3	1.50584
		4	263					4	227					4	235					4	415.8					4	1.76936
		5	274					5	253					5	261					5	420					5	1.6092
		6	260					6	244					6	252					6	488.6					6	1.93889
		7	279					7	276					7	264					7	453.9					7	1.71932
		8	256					8	224					8	230					8	336.5					8	1.46304
		9	271					9	245					9	243					9	391.3					9	1.61029
	LF	1	250	252.125	14.096		LF	1	232	227	11.1995		LF	1	242	235	13.7009		LF	1	462.2	417.95	56.3835		LF	1	1.90992	1.78032	0.228005
		2	230					2	212					2	223					2	395.2					2	1.7722
		3	244					3	222					3	228					3	414.9					3	1.81974
		4	263					4	237					4	248					4	453.4					4	1.82823
		5	243					5	212					5	226					5	364.4					5	1.61239
		6	249					6	224					6	218					6	369.8					6	1.69633
		7	264					7	237					7	258					7	363.8					7	1.41008
		8	274					8	240					8	237					8	519.9					8	2.19367
	HF	1	240	257.5	12		HF	1	220	233.125	8.79021		HF	1	232	233.75	7.70436		HF	1	393.5	407.4	31.2433		HF	1	1.69612	1.74107	0.0843528
		2	254					2	238					2	242					2	449.5					2	1.85744
		3	250					3	232					3	243					3	423					3	1.74074
		4	264					4	229					4	232					4	402.2					4	1.73362
		5	245					5	224					5	221					5	371					5	1.67873
		6	271					6	247					6	231					6	381.3					6	1.65065
		7	272					7	240					7	241					7	453.3					7	1.88091
		8	264					8	235					8	228					8	385.4					8	1.69035
	2W
	単位;g			ave	SD
	Con	1	308	296.714	11.5429
		2
		3	288
		4	311
		5	306
		6	283
		7	286
		8	295
	Im	1	243	245	12.9786
		2	227
		3	257
		4	235
		5	261
		6	252
		7	264
		8	230
		9	243
		10	238
	B-SES①	1	242	235	13.7009
		2	223
		3	228
		4	248
		5	226
		6	218
		7
		8	258
		9	237
	B-SES②	1	232	235.556	9.01542
		2	242
		3	243
		4
		5
		6	232
		7	221
		8	231
		9	241
		10	228
		11	250

## Sheet: macrophages
	macrophages
			CD11b-positive cells	muscle fibers	CD11b-positive cells ／100 muscle fibers	ave	SD
	Con	1	18	335	5.37313	5.79463	0.970876
		2	21	382	5.49738
		3	23	410	5.60976
		4	26	413	6.2954
		5	38	497	7.64588
		6	23	510	4.5098
		7	29	515	5.63107
	Im	1	139	724	19.1989	18.9485	0.92449
		2	142	700	20.2857
		3	142	781	18.1818
		4	150	770	19.4805
		5	136	766	17.7546
		6	149	798	18.6717
		7	182	949	19.1781
		8	127	715	17.7622
		9	177	884	20.0226
	LF	1	152	772	19.6891	18.2889	1.02598
		2	159	928	17.1336
		3	136	747	18.2062
		4	124	738	16.8022
		5	158	861	18.3508
		6	155	794	19.5214
		7	183	978	18.7117
		8	148	827	17.896
	HF	1	111	713	15.568	14.6335	0.824816
		2	118	797	14.8055
		3	124	905	13.7017
		4	149	935	15.9358
		5	114	779	14.6341
		6	121	820	14.7561
		7	118	853	13.8335
		8	119	821	13.8335

## Sheet: CSA(ATPase)
	CSA
	Deep region (type I)						Deep region (type IIa)						Deep region (type IIb)						superficial region (type IIb)
	µm2	No	BD	ave	SD		µm2	No	BD	ave	SD		µm2	No	BD	ave	SD		µm2	No	BD	ave	SD
	Con	1	2984.52	2503.32	490.967		Con	1	2333.45	1783.1	387.401		Con	1	3356.66	2344.85	572.533		Con	1	3463.45	3516.25	536.19
		2	2218.19					2	1519.52					2	2468.5					2	3623.38
		3	2676.58					3	1713.54					3	2090.01					3	2795.09
		4	1716.23					4	1248.89					4	1772.8					4	3516.41
		5	2715.34					5	2248.24					5	2814.05					5	3980.07
		6	2149.14					6	1636.36					6	2036.41					6	4308.68
		7	3063.25					7	1781.73					7	1875.54					7	2926.69
	Im	1	1300.75	1113.6	144.555		Im	1	1084.69	934.099	138.179		Im	1	1383.31	1275.7	103.285		Im	1	1786.75	1920.39	201.938
		2	903.54					2	719.494					2	1135.05					2	1980.55
		3	1144.12					3	933.328					3	1209.78					3	1872.47
		4	1165.56					4	957.343					4	1371.81					4	1968.86
		5	863.202					5	775.081					5	1131.1					5	1625.68
		6	1160.1					6	1027.13					6	1222.36					6	2004.19
		7	1086.65					7	931.705					7	1368.27					7	2030.01
		8	1153.75					8	841.605					8	1363.1					8	2306.7
		9	1244.71					9	1136.51					9	1296.49					9	1708.31
	LF	1	1312.03	1175.97	126.719		LF	1	854.61	938.813	112.764		LF	1	1165.96	1266.74	169.89		LF	1	1704.18	1969.45	253.461
		2	1031.97					2	866.108					2	1249.16					2	1807.43
		3	1275.09					3	1077.29					3	1417.29					3	2261.15
		4	1177.54					4	1093.7					4	1463.79					4	2225.76
		5	1017.42					5	908.919					5	1434.99					5	2008.61
		6	1073.04					6	974.657					6	1094.8					6	1889
		7	1178.64					7	764.776					7	1001.04					7	1620.6
		8	1342.07					8	970.442					8	1306.87					8	2238.88
	HF	1	1501.81	1351.85	147.464		HF	1	1177.92	1020.51	129.158		HF	1	1591.04	1477.4	118.617		HF	1	2713.99	2439.8	252.963
		2	1226.3					2	970.222					2	1461.99					2	2545.54
		3	1202.8					3	1106.98					3	1535.27					3	2473.98
		4	1306.56					4	809.831					4	1224.54					4	2615.66
		5	1246.75					5	878.702					5	1504.43					5	2701.49
		6	1631.7					6	1148.55					6	1602.83					6	2060.73
		7	1336.66					7	1018.3					7	1445.33					7	2256.5
		8	1362.2					8	1053.61					8	1453.75					8	2150.48

## Sheet: PGC-1a
	PGC-1a
			PGC-1a	β-actin			2^(-⊿⊿CT)	ave	SD
	con	1	24.85	20.68	4.17	-0.12	1.08673	1.05374	0.159649
		1	24.83	20.43	4.4	0.11	0.926588
		2	25.51	21.38	4.13	-0.16	1.11729
		2	25.46	21.25	4.21	-0.08	1.05702
		3	25.39	23.95	1.44	-0.345	1.27015
		3	25.44	23.95	1.49	-0.295	1.22688
		4	25.36	21.14	4.22	-0.07	1.04972
		4	25.39	21.09	4.3	0.01	0.993092
		5	27.78	25.5	2.28	-0.275	1.20999
		5	27.79	25.58	2.21	-0.345	1.27015
		6	26.46	22.51	3.95	0.05	0.965936
		6	26.41	22.53	3.88	-0.02	1.01396
		7	27.08	23.41	3.67	0.41	0.752623
		7	27.11	23.55	3.56	0.3	0.812252
	Im	1	25.87	21.84	4.03	0.335	0.792784	0.619818	0.124058
		1	25.81	21.91	3.9	0.205	0.867539
		2	25.51	20.71	4.8	0.815	0.568408
		2	25.52	20.68	4.84	0.855	0.552865
		3	26.6	21.5	5.1	0.81	0.570382
		3	26.57	21.52	5.05	0.76	0.590496
		4	29.8	24.78	5.02	1.035	0.488016
		4	29.76	24.7	5.06	1.075	0.474671
		5	25.72	25.8	-0.08	0.275	0.82645
		5	25.81	25.87	-0.06	0.295	0.815072
		6	27.41	25.06	2.35	0.7	0.615572
		6	27.26	24.92	2.34	0.69	0.619854
		7	29.82	27.08	2.74	0.685	0.622006
		7	30	27	3	0.945	0.51943
		8	27.71	26.75	0.96	0.64	0.641713
		8	27.77	26.66	1.11	0.79	0.578344
		9	29.21	28.01	1.2	0.88	0.543367
		9	29.42	28.01	1.41	1.09	0.469761
	LF	1	25.52	20.75	4.77	0.48	0.716978	0.66152	0.142398
		1	25.52	20.62	4.9	0.61	0.655197
		2	25.37	20.56	4.81	0.52	0.697372
		2	25.38	20.5	4.88	0.59	0.664343
		3	25.98	21.43	4.55	0.26	0.835088
		3	26.07	21.45	4.62	0.33	0.795536
		4	26.01	20.74	5.27	0.98	0.50698
		4	26.01	20.75	5.26	0.97	0.510506
		5	27.38	24.31	3.07	0.515	0.699793
		5	27.32	24.28	3.04	0.485	0.714497
		6	27.59	24.8	2.79	0.235	0.849685
		6	27.58	24.85	2.73	0.175	0.885768
		7	35.16	31.73	3.43	1.375	0.385553
		7	35.11	32.1	3.01	0.955	0.515842
		8	32.4	29.64	2.76	0.705	0.613442
		8	32.6	29.65	2.95	0.895	0.537747
	HF	1	25.77	23.82	1.95	0.165	0.891929	1.02589	0.146234
		1	25.7	23.61	2.09	0.305	0.809442
		2	25.59	21.74	3.85	-0.15	1.10957
		2	25.54	21.74	3.8	-0.2	1.1487
		3	25.74	21.85	3.89	-0.11	1.07923
		3	25.77	21.92	3.85	-0.15	1.10957
		4	25.45	23.93	1.52	-0.265	1.20164
		4	25.48	23.95	1.53	-0.255	1.19334
		5	26.6	23.87	2.73	0.21	0.864537
		5	26.66	23.65	3.01	0.49	0.712025
		6	27.74	22.87	4.87	-0.16	1.11729
		6	27.71	22.63	5.08	0.05	0.965936
		7	30.52	28.42	2.1	0.045	0.96929
		7	30.43	28.34	2.09	0.035	0.976032
		8	28.55	26.67	1.88	-0.175	1.12896
		8	28.61	26.74	1.87	-0.185	1.13682

## Sheet: atrogin-1
	atrogin-1
			atrogin-1	β-actin			2^(-⊿⊿CT)	ave	SD
	con	1	24.6	20.69	3.91	0.245	0.843816	1.11287	0.362333
		1	24.6	20.65	3.95	0.285	0.820742
		2	29.17	24.68	4.49	-0.45	1.36604
		2	29.32	24.75	4.57	-0.37	1.29235
		3	27.25	25.98	1.27	0.235	0.849685
		3	27.29	25.98	1.31	0.275	0.82645
		4	22.42	21.04	1.38	-0.15	1.10957
		4	22.44	20.91	1.53	0	1
		5	25.27	25.5	-0.23	-0.925	1.89868
		5	25.41	25.58	-0.17	-0.865	1.82134
		6	26.67	24.43	2.24	0.03	0.97942
		6	26.63	24.31	2.32	0.11	0.926588
		7	24.33	23.41	0.92	-0.1	1.07177
		7	24.94	23.55	1.39	0.37	0.773782
	Im	1	25.8	22.9	2.9	-1.155	2.22684	2.50683	0.373899
		1	25.88	22.91	2.97	-1.085	2.12138
		2	24.38	21.92	2.46	-1.595	3.02095
		2	24.57	22.01	2.56	-1.495	2.81864
		3	25.69	22.78	2.91	-1.145	2.21146
		3	25.55	22.67	2.88	-1.175	2.25793
		4	28.27	25.68	2.59	-1.465	2.76063
		4	28.22	25.61	2.61	-1.445	2.72263
		5	27.55	24.31	3.24	-1.185	2.27363
		5	27.5	24.27	3.23	-1.195	2.28945
		6	24.25	24.29	-0.04	-0.89	1.85318
		6	24.01	24.32	-0.31	-1.16	2.23457
		7	25.72	27.08	-1.36	-1.59	3.01049
		7	25.68	27	-1.32	-1.55	2.92817
		8	28.73	28.01	0.72	-1.245	2.37019
		8	28.86	28.01	0.85	-1.115	2.16595
		9	25.72	27.08	-1.36	-1.57	2.96905
		9	25.68	27	-1.32	-1.53	2.88786
	LF	1	23.76	20.68	3.08	-0.89	1.85318	2.18041	0.445773
		1	23.8	20.43	3.37	-0.6	1.51572
		2	24.04	21.38	2.66	-1.31	2.47942
		2	24.01	21.25	2.76	-1.21	2.31338
		3	24.02	21.08	2.94	-1.03	2.04202
		3	23.99	20.99	3	-0.97	1.95884
		4	23.96	21.14	2.82	-1.15	2.21914
		4	24	21.09	2.91	-1.06	2.08493
		5	24.99	24.31	0.68	-1.625	3.08442
		5	25.01	24.28	0.73	-1.575	2.97935
		6	26	24.8	1.2	-1.01	2.01391
		6	25.99	24.85	1.14	-1.07	2.09943
		7	27.91	26.75	1.16	-0.805	1.74715
		7	27.96	26.63	1.33	-0.635	1.55294
		8	27.36	26.67	0.69	-1.275	2.41999
		8	27.37	26.74	0.63	-1.335	2.52275
	HF	1	23.75	23.82	-0.07	-0.59	1.50525	1.70229	0.385248
		1	23.65	23.61	0.04	-0.48	1.39474
		2	24.51	21.38	3.13	-0.84	1.79005
		2	24.53	21.25	3.28	-0.69	1.61328
		3	26.51	22.77	3.74	-0.315	1.24401
		3	26.55	22.76	3.79	-0.265	1.20164
		4	24.52	20.92	3.6	-1.14	2.20381
		4	24.68	20.89	3.79	-0.95	1.93187
		5	25.64	21.61	4.03	-0.655	1.57462
		5	25.65	21.61	4.04	-0.645	1.56374
		6	29.01	24.65	4.36	-0.58	1.49485
		6	28.96	24.68	4.28	-0.66	1.58008
		7	27.36	26.67	0.69	-1.275	2.41999
		7	27.37	26.74	0.63	-1.335	2.52275
		8	28.81	26.67	2.14	-0.615	1.53156
		8	28.76	26.74	2.02	-0.735	1.6644

## Sheet: MuRF-1
	MuRF-1
			MuRF-1	β-actin			2^(-⊿⊿CT)	ave	SD
	con	1	24.96	20.69	4.27	0.135	0.91067	1.0631	0.118127
		1	24.97	20.65	4.32	0.185	0.879649
		2	24.52	21.34	3.18	-0.27	1.20581
		2	24.42	21.23	3.19	-0.26	1.19748
		3	24.34	20.99	3.35	-0.1	1.07177
		3	24.44	20.97	3.47	0.02	0.986233
		4	24.51	21.04	3.47	0.02	0.986233
		4	24.46	20.91	3.55	0.1	0.933033
		5	26.08	25.5	0.58	-0.21	1.15669
		5	26.02	25.58	0.44	-0.35	1.27456
		6	25.45	22.51	2.94	-0.065	1.04608
		6	25.48	22.53	2.95	-0.055	1.03886
		7	23.01	23.41	-0.4	-0.115	1.08298
		7	23.11	23.55	-0.44	-0.155	1.11342
	Im	1	27.77	26.26	1.51	-0.7	1.6245	2.2133	0.493845
		1	27.72	26.24	1.48	-0.73	1.65864
		2	24.27	21.92	2.35	-1.1	2.14355
		2	24.17	22.01	2.16	-1.29	2.44528
		3	27.01	23.66	3.35	-0.92	1.89212
		3	27.02	23.48	3.54	-0.73	1.65864
		4	25.8	25.84	-0.04	-1.315	2.48802
		4	25.83	25.54	0.29	-0.985	1.97931
		5	26.63	24.31	2.32	-0.785	1.72309
		5	26.48	24.27	2.21	-0.895	1.85961
		6	26.51	23.21	3.3	-0.97	1.95884
		6	26.5	23.18	3.32	-0.95	1.93187
		7	26.63	27.08	-0.45	-1.68	3.20428
		7	26.56	27	-0.44	-1.67	3.18215
		8	29.56	28.01	1.55	-1.415	2.6666
		8	29.57	28.01	1.56	-1.405	2.64818
		9	25.42	26.75	-1.33	-1.29	2.44528
		9	25.4	26.66	-1.26	-1.22	2.32947
	LF	1	25.04	20.68	4.36	-0.695	1.61888	1.98576	0.432721
		1	25.06	20.43	4.63	-0.425	1.34257
		2	23.95	21.38	2.57	-1.12	2.17347
		2	23.85	21.25	2.6	-1.09	2.12874
		3	23.67	21.43	2.24	-0.7	1.6245
		3	23.72	21.45	2.27	-0.67	1.59107
		4	24.53	21.14	3.39	-1.05	2.07053
		4	24.53	21.09	3.44	-1	2
		5	25.95	22.7	3.25	-1.02	2.02792
		5	25.95	22.63	3.32	-0.95	1.93187
		6	26.36	22.87	3.49	-1.04	2.05623
		6	26.38	22.63	3.75	-0.78	1.71713
		7	29.47	30.01	-0.54	-0.995	1.99308
		7	29.59	29.88	-0.29	-0.745	1.67597
		8	28.76	29.79	-1.03	-1.485	2.79917
		8	28.77	29.91	-1.14	-1.595	3.02095
	HF	1	29.81	25.24	4.57	-0.04	1.02811	1.48312	0.342389
		1	29.89	25.31	4.58	-0.03	1.02101
		2	25.71	22.71	3	-0.45	1.36604
		2	25.82	22.7	3.12	-0.33	1.25701
		3	24.81	22.77	2.04	-0.66	1.58008
		3	24.7	22.76	1.94	-0.76	1.69349
		4	23.7	21.65	2.05	-0.65	1.56917
		4	23.68	21.69	1.99	-0.71	1.6358
		5	27.77	24.45	3.32	-0.59	1.50525
		5	27.65	24.44	3.21	-0.7	1.6245
		6	28.7	26.54	2.16	-0.175	1.12896
		6	28.71	26.55	2.16	-0.175	1.12896
		7	25.44	28.42	-2.98	-1.205	2.30537
		7	25.59	28.34	-2.75	-0.975	1.96564
		8	29.15	26.67	2.48	-0.485	1.39959
		8	29.1	26.74	2.36	-0.605	1.52098

## Sheet: ROM
	ROM
	BL													1W													2W
	degree		R				L				ave	SD		degree		R				L				ave	SD		degree		R				L				ave	SD
			1	2	3	max	1	2	3	max						1	2	3	max	1	2	3	max						1	2	3	max	1	2	3	max
	Con	1	160	160	160	160	160	160	160	160	160	0		Con	1	160	160	160	160	160	160	160	160	160	0		Con	1	160	160	160	160	160	160	160	160	160	0
		2	160	160	160	160	160	160	160	160					2	160	160	160	160	160	160	160	160					2	160	160	160	160	160	160	160	160
		3	160	160	160	160	160	160	160	160					3	160	160	160	160	160	160	160	160					3	160	160	160	160	160	160	160	160
		4	160	160	160	160	160	160	160	160					4	160	160	160	160	160	160	160	160					4	160	160	160	160	160	160	160	160
		5	160	160	160	160	160	160	160	160					5	160	160	160	160	160	160	160	160					5	160	160	160	160	160	160	160	160
		6	160	160	160	160	160	160	160	160					6	160	160	160	160	160	160	160	160					6	160	160	160	160	160	160	160	160
		7	160	160	160	160	160	160	160	160					7	160	160	160	160	160	160	160	160					7	160	160	160	160	160	160	160	160
	Im	1	160	160	160	160	160	160	160	160	160	0		Im	1	115	115	115	115	110	110	115	115	118.056	4.58222		Im	1	105	105	105	105	105	105	105	105	106.389	4.7914
		2	160	160	160	160	160	160	160	160					2	120	120	120	120	110	115	115	115					2	105	110	110	110	110	110	110	110
		3	160	160	160	160	160	160	160	160					3	120	120	120	120	115	115	115	115					3	100	105	105	105	100	105	105	105
		4	160	160	160	160	160	160	160	160					4	115	115	115	115	115	115	115	115					4	105	105	105	105	95	100	100	100
		5	160	160	160	160	160	160	160	160					5	120	125	125	125	120	120	120	120					5	110	105	110	110	105	110	110	110
		6	160	160	160	160	160	160	160	160					6	115	115	115	115	115	115	115	115					6	105	110	110	110	100	100	105	105
		7	160	160	160	160	160	160	160	160					7	115	115	115	115	110	115	115	115					7	95	100	100	100	95	95	95	95
		8	160	160	160	160	160	160	160	160					8	125	125	130	130	125	125	125	125					8	105	100	105	105	95	105	110	110
		9	160	160	160	160	160	160	160	160					9	115	115	115	115	115	120	120	120					9	110	115	115	115	105	110	110	110
	LF	1	160	160	160	160	160	160	160	160	160	0		LF	1	110	115	115	115	115	120	120	120	119.062	8.00391		LF	1	110	110	115	115	105	105	105	105	107.188	4.81966
		2	160	160	160	160	160	160	160	160					2	115	115	120	120	115	115	115	115					2	105	110	110	110	105	110	110	110
		3	160	160	160	160	160	160	160	160					3	110	115	115	115	120	120	120	120					3	100	105	105	105	110	110	115	115
		4	160	160	160	160	160	160	160	160					4	110	110	110	110	100	105	105	105					4	100	105	105	105	100	100	100	100
		5	160	160	160	160	160	160	160	160					5	105	110	110	110	120	120	120	120					5	110	115	115	115	105	105	105	105
		6	160	160	160	160	160	160	160	160					6	120	120	120	120	115	120	120	120					6	100	105	105	105	95	100	100	100
		7	160	160	160	160	160	160	160	160					7	130	135	130	135	135	135	135	135					7	110	110	110	110	105	105	105	105
		8	160	160	160	160	160	160	160	160					8	120	110	110	120	120	125	125	125					8	105	105	105	105	100	105	105	105
	HF	1	160	160	160	160	160	160	160	160	160	0		HF	1	120	125	125	125	125	125	125	125	124.375	6.0208		HF	1	110	115	115	115	115	110	115	115	115.938	4.17083
		2	160	160	160	160	160	160	160	160					2	120	120	120	120	125	125	125	125					2	110	115	115	115	110	115	115	115
		3	160	160	160	160	160	160	160	160					3	115	120	120	120	115	115	115	115					3	110	120	120	120	115	115	115	115
		4	160	160	160	160	160	160	160	160					4	120	125	125	125	125	125	125	125					4	110	115	115	115	115	115	115	115
		5	160	160	160	160	160	160	160	160					5	120	120	125	125	115	120	120	120					5	105	110	110	110	120	115	120	120
		6	160	160	160	160	160	160	160	160					6	115	120	125	125	120	125	130	130					6	110	110	115	115	105	110	110	110
		7	160	160	160	160	160	160	160	160					7	135	140	140	140	125	120	125	125					7	115	120	120	120	120	125	125	125
		8	160	160	160	160	160	160	160	160					8	125	125	130	130	115	105	115	115					8	120	120	120	120	105	110	110	110

## Sheet: hydroxyproline
	hydroxyproline
			hydroxyproline	ave	SD
	con	1	3.48837	3.19137	0.859998
		1	3.05426
		2	2.16923
		2	3.41538
		3	3.54745
		3	4.62774
		4	3.53623
		4	3.84058
		5	2.51701
		5	3.04762
		6	3.68571
		6	4.18571
		7	1.7594
		7	1.80451
	Im	1	6.25806	7.81432	2.07571
		1	7.1129
		2	5.5935
		2	5.80488
		3	7.67647
		3	7.25
		4	5.8626
		4	6.82443
		5	9.69565
		5	9.91304
		6	7.57812
		6	7.9375
		7	12.8305
		7	11.9322
		8	5.79528
		8	6.48819
		9	7.77612
		9	8.32836
	LF	1	9.34328	7.38389	1.44583
		1	8.89552
		2	5.67832
		2	6.16783
		3	8.86614
		3	9.11811
		4	5.81955
		4	6.43609
		5	7.94286
		5	8.57857
		6	7.09155
		6	8.11268
		7	4.97297
		7	5.45946
		8	7.71852
		8	7.94074
	HF	1	7.46763	4.92685	1.66561
		1	7.95683
		2	4.71642
		2	5.13433
		3	3.68504
		3	4.20472
		4	2.63309
		4	3.6259
		5	3.37008
		5	2.92913
		6	5.8169
		6	6.67606
		7	5.40625
		7	7.03125
		8	3.568
		8	4.608

## Sheet: PPT
	PPT
	BL									1w									2w
	g		1	2	3		ave	SD		g		1	2	3		ave	SD		g		1	2	3		ave	SD
	Con	1	222	222	218	220.667	210.19	9.56625		Con	1	222	262	228	237.333	221.81	9.50411		Con	1	262	250	224	245.333	230.857	7.25937
		2	210	208	200	206					2	232	234	204	223.333					2	232	224	228	228
		3	212	228	202	214					3	242	210	222	224.667					3	232	226	236	231.333
		4	224	224	200	216					4	210	218	228	218.667					4	226	220	232	226
		5	204	184	192	193.333					5	216	218	214	216					5	236	234	232	234
		6	204	212	196	204					6	202	214	204	206.667					6	234	224	226	228
		7	236	194	222	217.333					7	228	236	214	226					7	230	230	210	223.333
	Im	1	222	224	216	220.667	207.111	8.21246		Im	1	168	172	180	173.333	167.556	16.0139		Im	1	146	164	170	160	160.963	7.15007
		2	240	206	184	210					2	162	158	162	160.667					2	160	172	142	158
		3	230	206	192	209.333					3	158	172	148	159.333					3	186	168	158	170.667
		4	184	212	214	203.333					4	130	142	132	134.667					4	164	162	156	160.667
		5	216	180	198	198					5	158	178	182	172.667					5	152	168	166	162
		6	220	226	210	218.667					6	196	178	198	190.667					6	168	144	160	157.333
		7	222	190	200	204					7	178	190	174	180.667					7	158	170	152	160
		8	196	220	186	200.667					8	172	182	170	174.667					8	176	174	166	172
		9	208	198	192	199.333					9	156	164	164	161.333					9	148	150	146	148
	LF	1	186	184	184	184.667	208.167	17.4892		LF	1	210	178	172	186.667	188.417	7.6506		LF	1	212	198	190	200	194.917	4.69971
		2	240	230	228	232.667					2	180	164	178	174					2	210	196	198	201.333
		3	196	196	178	190					3	170	200	190	186.667					3	192	202	194	196
		4	248	244	198	230					4	186	184	182	184					4	188	192	198	192.667
		5	198	212	218	209.333					5	192	186	194	190.667					5	196	198	194	196
		6	192	192	224	202.667					6	186	202	192	193.333					6	204	194	190	196
		7	196	232	222	216.667					7	184	188	204	192					7	182	188	194	188
		8	186	198	214	199.333					8	204	196	200	200					8	182	192	194	189.333
	HF	1	170	202	184	185.333	205.833	13.5822		HF	1	170	164	208	180.667	188.417	9.28516		HF	1	190	204	184	192.667	191.833	4.99841
		2	224	172	202	199.333					2	198	160	168	175.333					2	182	198	196	192
		3	220	224	230	224.667					3	170	180	182	177.333					3	198	194	212	201.333
		4	220	224	230	224.667					4	196	204	198	199.333					4	204	192	184	193.333
		5	212	198	194	201.333					5	202	182	196	193.333					5	168	196	188	184
		6	190	226	218	211.333					6	186	204	188	192.667					6	194	184	184	187.333
		7	192	186	224	200.667					7	184	198	210	197.333					7	186	198	192	192
		8	206	196	196	199.333					8	194	188	192	191.333					8	196	182	198	192

## Sheet: NGF
	NGF
			protein content (mg/ml)	NGF content (pg/ml)	NGF/protein		ave	SD
	con	1	4.217	25.146	5.96301	6.77152	9.5788	2.27573
		1	4.217	31.965	7.58003
		2	4.319	43.645	10.1053	10.4694
		2	4.319	46.79	10.8335
		3	3.566	38.014	10.6601	11.0815
		3	3.566	41.019	11.5028
		4	3.587	41.86	11.6699	10.6073
		4	3.587	34.237	9.54474
		5	4.292	27.694	6.45247	6.79485
		5	4.292	30.633	7.13723
		6	4.312	56.186	13.0301	11.8825
		6	4.312	46.289	10.7349
		7	3.384	39.58	11.6962	9.44444
		7	3.384	24.34	7.19267
	Im	1	4.453	122.276	27.4592	26.8203	30.1508	5.01472
		1	4.453	116.586	26.1815
		2	4.306	125.206	29.0771	28.1413
		2	4.306	117.147	27.2055
		3	4.006	166.105	41.4641	41.4269
		3	4.006	165.807	41.3897
		4	3.968	103.79	26.1568	27.2548
		4	3.968	112.504	28.3528
		5	4.413	150.802	34.1722	32.1109
		5	4.413	132.609	30.0496
		6	4.112	129.03	31.3789	32.3361
		6	4.112	136.902	33.2933
		7	4.425	148.692	33.6027	31.5445
		7	4.425	130.477	29.4863
		8	4.378	115.097	26.2899	25.6061
		8	4.378	109.11	24.9223
		9	4.604	111.956	24.3171	26.1166
		9	4.604	128.526	27.9162
	LF	1	4.31	90.093	20.9032	21.9461	19.7227	3.64254
		1	4.31	99.082	22.9889
		2	4.158	94.852	22.8119	23.3862
		2	4.158	99.628	23.9606
		3	4.381	76.355	17.4287	16.9231
		3	4.381	71.925	16.4175
		4	4.4	95.312	21.6618	22.195
		4	4.4	100.004	22.7282
		5	4.244	60.532	14.263	14.7165
		5	4.244	64.382	15.1701
		6	4.327	60.244	13.9228	15.499
		6	4.327	73.884	17.0751
		7	4.241	96.33	22.714	23.4427
		7	4.241	102.511	24.1714
		8	4.294	74.615	17.3766	19.6733
		8	4.294	94.339	21.97
	HF	1	3.986	98.549	24.7238	23.7322	20.9768	2.90051
		1	3.986	90.644	22.7406
		2	3.938	81.722	20.7522	22.3315
		2	3.938	94.161	23.9109
		3	4.271	72.556	16.9881	17.5425
		3	4.271	77.292	18.0969
		4	3.759	86.505	23.0128	22.6044
		4	3.759	83.435	22.1961
		5	4.07	83.011	20.3958	20.716
		5	4.07	85.617	21.0361
		6	4.114	77.223	18.7708	19.1248
		6	4.114	80.136	19.4789
		7	3.972	98.689	24.8462	24.6776
		7	3.972	97.35	24.5091
		8	4.058	62.688	15.448	17.0854
		8	4.058	75.977	18.7228
